# Supplementary material for: Identification of LncRNA Prognostic Markers for Ovarian Cancer by Integration of Co-expression and CeRNA Network
Source: Front Genet. 2021 Feb 16;11:566497. doi: 10.3389/fgene.2020.566497 (PMC7920993; doi:10.3389/fgene.2020.566497)
Supplement: Supplementary file 1 [file Table_1.XLSX]

## Sheet: Sheet1
genesymbol	HR	HR.95L	HR.95H	pvalue
PLA2G2D	0.906732	0.857603	0.958675	0.000571385
ATP1A3	1.09194	1.03737	1.14937	0.000771733
CD38	0.886353	0.826065	0.951041	0.000788838
LINC02006	0.878296	0.813706	0.948014	0.000869072
CXCL13	0.923068	0.879939	0.968311	0.0010419
CHRM3-AS2	0.860338	0.785012	0.942893	0.00129179
LINC00582	0.862459	0.783299	0.949618	0.00259185
AC012236.1	0.886384	0.818824	0.959519	0.00286815
PI3	1.08524	1.02836	1.14526	0.00289864
IFNG-AS1	0.88067	0.809549	0.958039	0.00309924
AC104699.1	0.860486	0.778609	0.950972	0.00322558
APOL4	0.891305	0.825322	0.962562	0.00336461
DHRS9	1.09825	1.02986	1.17118	0.00427744
CD3G	0.899308	0.835964	0.967452	0.00440104
AL133467.1	0.884006	0.811302	0.963225	0.00486814
MS4A1	0.920533	0.868376	0.975823	0.00539686
AL365361.1	0.875575	0.797182	0.961676	0.00549454
LINC00861	0.906222	0.84358	0.973517	0.00705202
PCAT29	0.865796	0.779445	0.961715	0.00718429
ALDOC	1.12162	1.03151	1.21961	0.00723413
IL27RA	1.14137	1.03545	1.25812	0.00779164
AL928768.1	0.870656	0.786187	0.9642	0.00781101
MATK	1.12274	1.03013	1.22369	0.00839631
TCHH	1.108	1.02663	1.19582	0.00840717
AC007991.4	0.911677	0.850965	0.976719	0.00854075
CD40LG	0.905088	0.840052	0.975159	0.00876366
ADGRG7	1.11268	1.02713	1.20535	0.00889952
PTGER2	1.10663	1.02564	1.19403	0.00897987
FCRLA	0.905214	0.83973	0.975806	0.00934376
JCHAIN	0.943566	0.90298	0.985976	0.00960934
LINC01619	0.885596	0.807165	0.971647	0.0102318
USP30-AS1	0.906357	0.840698	0.977144	0.01039
VSIG4	1.11611	1.02596	1.21418	0.0105738
LINC02362	0.906478	0.84012	0.978079	0.0113604
AC026369.3	0.887443	0.808567	0.974013	0.0119234
PRSS16	0.918448	0.859414	0.981537	0.0120809
NTN1	1.11291	1.02362	1.20999	0.0121728
FCRL5	0.940817	0.896867	0.98692	0.0124409
RAMP1	1.11018	1.02251	1.20537	0.0127594
AC003035.2	0.935161	0.88707	0.98586	0.0128237
CXCL9	0.943874	0.900902	0.988896	0.0151134
CH25H	1.10641	1.01952	1.20071	0.0153848
AC018563.1	0.882005	0.796778	0.976349	0.0154523
TRBV11-2	0.89794	0.822202	0.980656	0.0166455
TMIGD3	1.1176	1.02008	1.22443	0.0169951
TLR8-AS1	0.930671	0.876793	0.98786	0.0182056
LINC02324	0.904263	0.831638	0.983229	0.0184774
LINC00239	0.897256	0.819862	0.981957	0.0184938
ENAM	0.901196	0.826251	0.98294	0.0188541
LINC01736	1.0833	1.01307	1.15841	0.019306
PADI2	1.09758	1.01514	1.18672	0.0194304
CD79A	0.934228	0.88241	0.989089	0.0194513
AL591468.1	0.896061	0.816688	0.983149	0.0203902
FCRL3	0.928393	0.871596	0.988891	0.021067
ZBTB16	1.07026	1.00947	1.13472	0.0228632
AL360004.1	1.09323	1.01207	1.18091	0.0235335
EDNRB	0.902632	0.825607	0.986842	0.0243852
TREM1	1.11767	1.01424	1.23166	0.0247478
RASSF8	1.10509	1.01273	1.20586	0.0248235
IGLL1	0.913162	0.843154	0.988982	0.0256018
LINC00996	0.904883	0.828792	0.98796	0.0257309
LINC01546	0.891093	0.804779	0.986664	0.0265376
GRIN2D	1.09848	1.01041	1.19423	0.027599
TNFRSF17	0.932919	0.876434	0.993045	0.0293323
GZMB	0.932521	0.87543	0.993336	0.0302036
LINC00402	0.89611	0.811095	0.990036	0.0310164
GBP5	0.931273	0.872779	0.993688	0.0314534
RARRES1	1.06855	1.00586	1.13515	0.0315991
CHRNA4	1.05542	1.00464	1.10877	0.0320409
IRF4	0.938585	0.885744	0.994577	0.0320421
CCR7	0.916459	0.845781	0.993044	0.0331352
FCRL2	0.924583	0.860103	0.993896	0.0335067
SLAMF7	0.937872	0.883988	0.995041	0.0336183
LINC00892	0.910259	0.834547	0.99284	0.0338248
SULT2B1	1.08199	1.00509	1.16477	0.0361836
LINC02384	0.907643	0.828765	0.994027	0.036698
LINC02273	0.909875	0.832626	0.99429	0.0369356
IL34	1.09814	1.00568	1.19909	0.0369547
CYP24A1	1.05225	1.00271	1.10424	0.0384747
HOXB-AS2	1.07221	1.00342	1.1457	0.0393042
ALOX5AP	1.085	1.00399	1.17255	0.0393366
UNQ6494	0.897825	0.810195	0.994934	0.0396969
AL162591.1	0.915247	0.840595	0.996529	0.041345
AC007991.2	0.924493	0.85685	0.997477	0.0428533
ADAMDEC1	0.947895	0.899692	0.998681	0.044482
SLAMF1	0.932044	0.870154	0.998335	0.0446973
ADGRE3	1.07609	1.00167	1.15604	0.044895
SLC46A2	1.08849	1.00191	1.18256	0.0449599
FMO2	1.05353	1.00098	1.10883	0.0457523
C9orf106	1.0959	1.00129	1.19946	0.0468278
LMTK3	1.08728	1.0009	1.18111	0.0475693
IFNG	0.929887	0.86524	0.999364	0.0480118
LINC00525	0.91695	0.841353	0.99934	0.0482675
LINC02416	0.901894	0.813824	0.999494	0.0488823
LAX1	0.931797	0.868298	0.99994	0.0498061
